# Supplementary material for: Backward Walking as a Rehabilitation Strategy in Parkinson’s Disease: A Focused Systematic Review
Source: Medicina (Kaunas). 2026 Apr 30;62(5):867. doi: 10.3390/medicina62050867 (PMC13208554; doi:10.3390/medicina62050867)
Supplement: Supplementary file 1 [file medicina-62-00867-s001.zip]

Archive with 1 entries (1 files):
- medicina-4205469-supplementary.pdf
